# Supplementary material for: Data on optimization of the non-linear Muskingum flood routing in Kardeh River using Goa algorithm
Source: Data Brief. 2020 Mar 10;30:105398. doi: 10.1016/j.dib.2020.105398 (PMC7083777; doi:10.1016/j.dib.2020.105398)
Supplement: Supplementary file 1 [file mmc1.xlsx]

## Sheet: wilson flood routing
	time	0	6	12	18	24	30	36	42	48	54	60	66	72	78	84	90	96	102	108	114	120	126
	inflow	22	23	35	71	103	111	109	100	86	71	59	47	39	32	28	24	22	21	20	19	19	18
	observated outflow	22	21	21	26	34	44	55	66	75	82	85	84	80	73	64	54	44	36	30	25	22	19
	GoA	22	21.7844	20.0044	20.1841	29.97	44.5794	57.1326	67.5535	75.6177	80.4614	81.5331	80.3021	75.876	69.8109	61.7971	53.4011	44.1283	35.34	28.3269	23.4349	20.2546	19.493
	GA	22	21.7849	19.9145	19.4864	29.1552	44.3258	57.449	68.2647	76.4968	81.2811	82.1256	80.5973	75.8675	69.5902	61.524	53.2851	44.4107	36.1708	29.5894	24.7706	21.3084	20.0189
	HS	22	21.7853	19.9108	19.4356	29.0974	44.3219	57.4985	68.348	76.5899	81.3614	82.1784	80.6167	75.8558	69.5582	61.4893	53.2678	44.4334	36.2456	29.7052	24.8983	21.4184	20.0837
	k	x	m
best	0.16683	0.301331	2.1522
best cost	128.786

## Sheet: kardeh flood routing
	time	0	6	12	18	24	30	36	42	48
	inflow	2.41	2.56	7.37	7.93	2.66	2.56	2.5	2.5	2.5
	observated outflow	2.41	2.41	2.41	2.41	5.77	6.16	2.5	2.5	2.5
	GA	2.41	2.36527	1.21249	3.38146	5.91301	4.74845	3.40113	2.34477	2.58075
	HS	2.41	2.3657	1.24645	3.34107	5.81085	4.69554	3.33869	2.24153	2.66963
	GOA	2.41	2.2745	1.49808	1.75151	7.11849	5.3412	2.56681	2.4198	2.59496

## Sheet: wilson-Objective function
		HS		155.631	155.631	155.631	155.631	155.631	155.631	155.631	155.631	155.631	155.631	155.631	155.631	155.631	155.631	155.631	155.631	155.631	155.631	155.631	155.631	155.631	155.631	155.631	155.631	155.631	155.631	155.631	155.631	131.1	131.1	131.1	131.1	131.1	131.1	131.1	131.1	131.1	131.1	131.1	131.1	131.1	131.1	131.1	131.1	131.1	131.1
		GA		200.211	159.348	150.279	150.279	150.279	146.766	146.56	146.549	146.549	146.314	146.281	146.247	146.212	146.096	145.982	145.967	145.938	145.934	145.934	145.929	145.922	145.92	145.917	145.914	145.914	145.912	145.91	145.91	145.91	145.909	145.909	145.909	145.909	145.909	145.909	145.909	145.909	145.909	145.909	145.909	145.909	145.909	145.908	145.908	145.908	145.908
		GOA		567.782	567.772	520.041	513.619	407.573	301.497	286.765	268.318	254.735	254.735	251.221	251.221	251.221	251.221	251.221	250.408	250.408	249.168	249.168	249.168	242.359	239.799	239.731	239.178	238.655	238.655	238.494	238.302	238.228	236.899	236.82	235.576	233.149	232.555	232.39	232.37	232.274	232.262	232.261	231.974	231.632	231.631	231.487	231.425	231.423	231.422
		itration		1	2	3	4	5	6	7	8	9	10	11	12	13	14	15	16	17	18	19	20	21	22	23	24	25	26	27	28	29	30	31	32	33	34	35	36	37	38	39	40	41	42	43	44	45	46
[truncated: 954 more columns]

## Sheet: kardeh-Objective function
			HS	6.1416	6.1416	5.88175	5.88175	5.88175	5.88175	5.88175	5.88175	5.88175	5.88175	5.88175	5.88175	5.88175	5.88175	5.88175	5.88175	5.88175	5.88175	5.88175	5.88175	5.88175	5.88175	5.88175	5.88175	5.88175	5.79447	5.79447	5.79447	5.79447	5.79447	5.79447	5.79447	5.79447	5.79447	5.79447	5.79447	5.79447	5.79447	5.79447	5.79447	5.79447	5.79447	5.79447	5.79447	5.79447	5.79447
			GA	6.27496	6.10685	6.07647	6.0367	6.03172	6.00962	6.00962	6.00562	6.00218	6.00158	6.00009	5.99805	5.99675	5.99675	5.96104	5.95114	5.95114	5.94619	5.94594	5.94496	5.94004	5.93948	5.93948	5.93876	5.93808	5.93808	5.93795	5.93795	5.93752	5.93752	5.9373	5.9373	5.93724	5.93724	5.93723	5.93722	5.93715	5.93713	5.93713	5.93713	5.93713	5.93713	5.93712	5.93711	5.93711	5.93711
			GOA	6.35183	6.33083	6.20882	6.19133	6.17331	6.16634	6.1412	6.1412	6.1412	6.11698	6.11698	6.11698	6.11698	6.06919	6.00071	5.92524	5.91103	5.90491	5.89422	5.86137	5.66526	5.55651	5.52124	5.49947	5.43098	5.41518	5.41395	5.41351	5.37022	5.36082	5.35216	5.34895	5.33711	5.26181	5.20847	5.14488	5.13465	5.13465	5.11167	5.11167	5.11167	5.06143	5.02959	5.01845	5.01765	5.01396
			itration	1	2	3	4	5	6	7	8	9	10	11	12	13	14	15	16	17	18	19	20	21	22	23	24	25	26	27	28	29	30	31	32	33	34	35	36	37	38	39	40	41	42	43	44	45	46
[truncated: 954 more columns]
